# Supplementary material for: A plasmid system with tunable copy number
Source: Nat Commun. 2022 Jul 7;13:3908. doi: 10.1038/s41467-022-31422-0 (PMC9263177; doi:10.1038/s41467-022-31422-0)
Supplement: Supplementary file 7 — Supplementary Data 3 [file 41467_2022_31422_MOESM7_ESM.xlsx]

## Sheet: Suplementary Table 3
Promoter Sequence (-35 to +1)	Initial Counts	Final Counts	Growth Rate	Copy Number	Predicted Promoter Strength
TTGCACTGGTGGCCTAACTACGGCTTTACTAGAAGT	440	16	1.37173	-11.0929	-2.94999
TTGACATGGTGGCCTAACTACGGCTATAATAGAAGT	996	103	1.19518	-7.53254	-8.405
TTTACCTGGTGGCCTAACTACGGCTTTACTAGAAGA	369	30	1.22207	-6.12672	-4.62704
TTGCACTGGTGGCCTAACTACGGCTATAATAGAAGT	262	40	1.22207	-5.10545	-4.8118
TTTCCCTGGTGGCCTAACTACGGCTTTAATAGAAGG	361	76	1.08874	-2.92935	-3.58265
TTGCAATGGTGGCCTAACTACGGCTTTACTAGAAGA	591	77	1.08874	-2.16864	-3.91883
TTTACCTGGTGGCCTAACTACGGCTATAATAGAAGA	220	586	1.35705	-0.349936	-6.48886
TTGCAATGGTGGCCTAACTACGGCTTTACTAGAAGC	323	18	1.08874	1.78838	-3.91883
TTGACATGGTGGCCTAACTACGGCTTTAATAGAAGC	1025	212	1.05171	3.00492	-6.84446
TTGAACTGGTGGCCTAACTACGGCTATAATAGAAGA	239	174	1.08874	4.84181	-6.15748
TTGAACTGGTGGCCTAACTACGGCTTTAATAGAAGC	1131	50	1.06478	5.01782	-4.59694
TTTAACTGGTGGCCTAACTACGGCTTTACTAGAAGC	934	53	0.890798	5.49423	-3.34836
TTGACATGGTGGCCTAACTACGGCTTTAATAGAAGT	9077	1789	1.02591	5.95264	-6.84446
TTGCCATGGTGGCCTAACTACGGCTATACTAGAAGT	74	27	1.30751	6.2139	-6.75805
TTGAACTGGTGGCCTAACTACGGCTTTACTAGAAGT	2131	93	0.807669	6.37698	-4.29566
TTTACCTGGTGGCCTAACTACGGCTTTAATAGAAGA	1866	180	0.906578	7.61055	-4.92832
TTGCACTGGTGGCCTAACTACGGCTTTAATAGAAGC	217	22	1.03777	8.71342	-3.25126
TTTCCATGGTGGCCTAACTACGGCTTAAATAGAAGG	267	26	0.96996	9.54313	-4.36103
TTGCCATGGTGGCCTAACTACGGCTATAATAGAAGA	56	60	1.26838	10.459	-7.05932
TTGACATGGTGGCCTAACTACGGCTATACTAGAAGT	281	74	1.03777	10.9789	-8.10372
TTGCACTGGTGGCCTAACTACGGCTTAAATAGAAGT	467	59	0.906578	11.1659	-3.06081
TTTACCTGGTGGCCTAACTACGGCTATAATAGAAGT	874	311	0.940929	11.7271	-6.48886
TTTCAATGGTGGCCTAACTACGGCTTAACTAGAAGT	2293	303	0.902079	12.0495	-2.78108
TTGACCTGGTGGCCTAACTACGGCTATAATAGAAGT	235	133	1.14222	12.1156	-7.43616
TTTAACTGGTGGCCTAACTACGGCTTTACTAGAAGA	1802	199	0.924551	12.4963	-3.34836
TTTCAATGGTGGCCTAACTACGGCTTTACTAGAAGT	11689	1538	0.905698	12.7329	-2.97153
TTGACATGGTGGCCTAACTACGGCTTAAATAGAAGT	1841	453	0.999886	13.5533	-6.654
TTTCACTGGTGGCCTAACTACGGCTTTAATAGAAGT	9178	1596	0.913682	14.2688	-2.30397
TTGCACTGGTGGCCTAACTACGGCTATAATAGAAGA	74	25	1.08874	14.4177	-4.8118
TTGAAATGGTGGCCTAACTACGGCTTTGATAGAAGT	566	56	0.934549	15.0469	-4.78322
TTTACATGGTGGCCTAACTACGGCTTAACTAGAAGA	325	72	1.10336	15.1731	-5.40543
TTTCCATGGTGGCCTAACTACGGCTTTACTAGAAGT	2395	396	0.769858	15.4271	-4.25021
TTTAACTGGTGGCCTAACTACGGCTTTAATAGAAGC	4090	15548	0.931365	15.5914	-3.64964
TTTAACTGGTGGCCTAACTACGGCTTAAATAGAAGA	1682	279	0.95887	15.7138	-3.45919
TTTCCATGGTGGCCTAACTACGGCTTTAATAGAAGC	1265	187	0.879444	16.1106	-4.55149
TTTAAATGGTGGCCTAACTACGGCTTAACTAGAAGG	1335	712	0.960209	17.2249	-4.12675
TTTAAATGGTGGCCTAACTACGGCTTAGATAGAAGT	405	79	0.864136	17.5141	-3.64547
TTTAACTGGTGGCCTAACTACGGCTTTAATAGAAGA	8271	1340	0.889455	17.8272	-3.64964
TTTCCATGGTGGCCTAACTACGGCTTTAATAGAAGT	11337	2243	0.929162	18.3764	-4.55149
TTGAACTGGTGGCCTAACTACGGCTTTAATAGAAGT	10116	1424	0.836348	18.4704	-4.59694
TTTAACTGGTGGCCTAACTACGGCTTTACTAGAAGT	7903	916	0.785751	18.6535	-3.34836
TTTCACTGGTGGCCTAACTACGGCTTTACTAGAAGT	1895	157	0.754892	18.8015	-2.00269
TTGAAATGGTGGCCTAACTACGGCTTTACTAGAAGT	15609	1705	0.758635	19.5827	-5.2645
TTTAACTGGTGGCCTAACTACGGCTTAAATAGAAGG	871	192	0.896879	19.8546	-3.45919
TTGACATGGTGGCCTAACTACGGCTATACTAGAAGA	66	58	1.08874	20.0275	-8.10372
TTGACATGGTGGCCTAACTACGGCTTTAATAGAAGA	1965	1385	1.08183	20.3512	-6.84446
TTTCAATGGTGGCCTAACTACGGCTTTACTAGAAGG	1335	259	0.983534	20.6851	-2.97153
TTGACCTGGTGGCCTAACTACGGCTATACTAGAAGT	66	50	1.13	20.8856	-7.13488
TTTAAATGGTGGCCTAACTACGGCTTAACTAGAAGC	1544	168	0.781103	21.7514	-4.12675
TTGACATGGTGGCCTAACTACGGCTTAAATAGAAGA	385	365	1.08874	21.7946	-6.654
TTTAAATGGTGGCCTAACTACGGCTTAACTAGAAGT	12309	2135	0.8764	21.8627	-4.12675
TTTCCCTGGTGGCCTAACTACGGCTTTAATAGAAGT	2787	718	0.858718	22.2243	-3.58265
TTTCAATGGTGGCCTAACTACGGCTTTACTAGAAGA	2601	1147	0.819467	22.7123	-2.97153
TTTAACTGGTGGCCTAACTACGGCTTAAATAGAAGT	7501	2055	0.903954	23.3542	-3.45919
TTTACCTGGTGGCCTAACTACGGCTATAATAGAAGG	108	80	0.96996	23.8184	-6.48886
TTTAACTGGTGGCCTAACTACGGCTTTAATAGAAGT	37586	6762	0.879777	24.5797	-3.64964
TTGCCATGGTGGCCTAACTACGGCTATAATAGAAGT	275	113	0.999886	26.0387	-7.05932
TTTAAATGGTGGCCTAACTACGGCTTTACTAGAAGC	7208	1021	0.816292	26.0436	-4.3172
TTTACCTGGTGGCCTAACTACGGCTTTAATAGAAGG	968	246	0.986275	26.4074	-4.92832
TTTACCTGGTGGCCTAACTACGGCTTAAATAGAAGT	1605	264	0.847338	27.0379	-4.73787
TTGAACTGGTGGCCTAACTACGGCTTTAATAGAAGG	1240	456	0.796966	27.3001	-4.59694
TTTACATGGTGGCCTAACTACGGCTTTACTAGAAGC	899	354	1.00229	27.6131	-5.59589
TTTCCATGGTGGCCTAACTACGGCTTAAATAGAAGT	2316	370	0.842218	27.6635	-4.36103
TTTACCTGGTGGCCTAACTACGGCTTTAATAGAAGT	8211	1698	0.864136	27.743	-4.92832
TTTACCTGGTGGCCTAACTACGGCTATACTAGAAGA	61	268	1.11708	27.8742	-6.18758
TTGAAATGGTGGCCTAACTACGGCTATAATAGAAGC	1020	386	1.01566	27.9499	-7.12632
TTGAAATGGTGGCCTAACTACGGCTTTACTAGAAGA	3579	218	0.713097	28.3431	-5.2645
TTGAAATGGTGGCCTAACTACGGCTTTACTAGAAGG	1744	344	0.84424	28.3521	-5.2645
TTGAACTGGTGGCCTAACTACGGCTATACTAGAAGT	296	1071	1.06113	28.4617	-5.8562
TTGAAATGGTGGCCTAACTACGGCTATAATAGAAGT	8146	2558	0.953422	28.564	-7.12632
TTGAAATGGTGGCCTAACTACGGCTTTACTAGAAGC	1739	85	0.733816	29.3844	-5.2645
TTGAACTGGTGGCCTAACTACGGCTATAATAGAAGT	1052	154	0.741752	29.6412	-6.15748
TTTAAATGGTGGCCTAACTACGGCTTTACTAGAAGT	63313	11035	0.817353	29.8729	-4.3172
TTTACATGGTGGCCTAACTACGGCTTAACTAGAAGT	1565	300	0.965417	29.9349	-5.40543
TTGAAATGGTGGCCTAACTACGGCTTAAATAGAAGA	3139	508	0.923678	30.2257	-5.37532
TTTAAATGGTGGCCTAACTACGGCTTTACTAGAAGA	14214	2021	0.842218	30.2926	-4.3172
TTGAACTGGTGGCCTAACTACGGCTATAATAGAAGG	131	48	0.96996	30.6537	-6.15748
TTGCAATGGTGGCCTAACTACGGCTTAACTAGAAGT	553	61	1.01255	31.9722	-3.72837
TTTAAATGGTGGCCTAACTACGGCTATGCTAGAAGT	54	38	1.08874	32.3364	-5.09519
TTTCAATGGTGGCCTAACTACGGCTTTAATAGAAGT	57238	14663	0.974171	32.451	-3.27281
TTTACCTGGTGGCCTAACTACGGCTTTAATAGAAGC	909	295	0.79361	32.5183	-4.92832
TTTCAATGGTGGCCTAACTACGGCTTTAATAGAAGC	6020	1507	0.953566	32.6402	-3.27281
TTTAAATGGTGGCCTAACTACGGCTTTAATAGAAGT	313005	83515	0.902936	32.6587	-4.61848
TTTCAATGGTGGCCTAACTACGGCTTTACTAGAAGC	1404	132	0.741752	32.665	-2.97153
TTTAACTGGTGGCCTAACTACGGCTTTAATAGAAGG	4489	1138	0.942475	32.6895	-3.64964
TTTCACTGGTGGCCTAACTACGGCTTTAATAGAAGG	1135	169	0.957598	33.0168	-2.30397
TTTCCCTGGTGGCCTAACTACGGCTTAACTAGAAGT	120	9	1.03777	33.0697	-3.09092
TTTCAATGGTGGCCTAACTACGGCTTTAATAGAAGA	12772	3134	0.947921	33.1038	-3.27281
TTTCCATGGTGGCCTAACTACGGCTTTAATAGAAGA	2504	317	0.839172	33.2231	-4.55149
TTGACATGGTGGCCTAACTACGGCTTTAATAGAAGG	1058	281	0.852685	33.6839	-6.84446
TTTACCTGGTGGCCTAACTACGGCTATACTAGAAGT	217	570	1.18351	33.8337	-6.18758
TTGCAATGGTGGCCTAACTACGGCTATAATAGAAGG	146	273	1.23314	34.4892	-5.78064
TTTAAATGGTGGCCTAACTACGGCTTAAATAGAAGA	13029	2978	0.845572	34.5418	-4.42803
TTTAAATGGTGGCCTAACTACGGCTTTGATAGAAGT	2095	396	0.7013	35.0958	-3.83593
TTTAAATGGTGGCCTAACTACGGCTTTAATAGAAGC	31965	6548	0.894844	35.0995	-4.61848
TTTACATGGTGGCCTAACTACGGCTTTACTAGAAGA	1748	212	0.960209	35.1161	-5.59589
TTTAAATGGTGGCCTAACTACGGCTTTAATAGAAGA	67450	13944	0.874196	35.6945	-4.61848
TTGCAATGGTGGCCTAACTACGGCTTTGATAGAAGT	100	32	1.06478	36.0902	-3.43755
TTTAAATGGTGGCCTAACTACGGCTTAAATAGAAGT	60982	25407	0.921326	36.1689	-4.42803
TTGAAATGGTGGCCTAACTACGGCTTAAATAGAAGC	1594	324	0.754892	36.188	-5.37532
TTTACATGGTGGCCTAACTACGGCTTTGATAGAAGT	292	254	1.08874	36.3632	-5.11461
TTGACATGGTGGCCTAACTACGGCTTAAATAGAAGC	242	77	0.934549	36.7942	-6.654
TTGACATGGTGGCCTAACTACGGCTATACTAGAAGG	31	6	0.96996	36.8601	-8.10372
TTTAAATGGTGGCCTAACTACGGCTAAACTAGAAGC	296	231	1.09561	36.9895	-5.68729
TTGCAATGGTGGCCTAACTACGGCTAAACTAGAAGT	76	29	1.14222	37.0521	-5.28891
TTGCAATGGTGGCCTAACTACGGCTTTACTAGAAGT	2584	244	0.921094	37.0683	-3.91883
TTTAAATGGTGGCCTAACTACGGCTTTACTAGAAGG	7072	3940	0.872066	37.0741	-4.3172
TTGACATGGTGGCCTAACTACGGCTAAAATAGAAGT	266	61	0.96996	37.7183	-8.21454
TTTCAATGGTGGCCTAACTACGGCTTAAATAGAAGG	1277	301	0.9334	38.761	-3.08235
TTTCCCTGGTGGCCTAACTACGGCTAAAATAGAAGA	23	1483	1.13	39.2202	-4.95273
TTTAAATGGTGGCCTAACTACGGCTTAACTAGAAGA	2663	414	0.710016	39.4566	-4.12675
TTGAACTGGTGGCCTAACTACGGCTAAAATAGAAGA	79	265	1.13	39.8197	-5.96702
TTTCAATGGTGGCCTAACTACGGCTTAAATAGAAGC	1251	296	0.873481	40.0258	-3.08235
TTTCACTGGTGGCCTAACTACGGCTTAAATAGAAGT	2004	436	0.787183	40.1482	-2.11351
TTTCAATGGTGGCCTAACTACGGCTTAAATAGAAGA	2469	765	0.843278	41.0449	-3.08235
TTTCAATGGTGGCCTAACTACGGCTTTAATAGAAGG	7010	12144	0.935603	41.2815	-3.27281
TTTAAATGGTGGCCTAACTACGGCTTAAATAGAAGC	6507	810	0.805332	41.4443	-4.42803
TTGAAATGGTGGCCTAACTACGGCTAAACTAGAAGA	105	365	1.11708	41.633	-6.63459
TTTCAATGGTGGCCTAACTACGGCTTAAATAGAAGT	11516	4920	0.965937	41.8269	-3.08235
TTGAAATGGTGGCCTAACTACGGCTTAAATAGAAGT	15167	3700	0.856556	43.5987	-5.37532
TTGAAATGGTGGCCTAACTACGGCTATAATAGAAGA	1787	1670	0.9628	43.6133	-7.12632
TTTACCTGGTGGCCTAACTACGGCTTAAATAGAAGG	171	20	0.864136	43.9872	-4.73787
TTGAACTGGTGGCCTAACTACGGCTATACTAGAAGC	53	41	0.96996	44.5729	-5.8562
TTTACATGGTGGCCTAACTACGGCTTTGATAGAAGC	38	14	0.96996	44.8578	-5.11461
TTGACCTGGTGGCCTAACTACGGCTATAATAGAAGA	48	72	1.03777	45.1456	-7.43616
TTTCCATGGTGGCCTAACTACGGCTTTAATAGAAGG	1368	233	0.859426	45.6764	-4.55149
TTGCACTGGTGGCCTAACTACGGCTTTAATAGAAGA	481	223	0.819467	46.0004	-3.25126
TTTACCTGGTGGCCTAACTACGGCTAAAATAGAAGT	280	988	1.07307	46.4088	-6.29841
TTGAAATGGTGGCCTAACTACGGCTATACTAGAAGC	280	161	0.984129	46.5075	-6.82504
TTTACATGGTGGCCTAACTACGGCTAAACTAGAAGA	51	2905	1.11033	46.6843	-6.96597
TTTCACTGGTGGCCTAACTACGGCTTTAATAGAAGA	2067	293	0.838921	46.8604	-2.30397
TTGAACTGGTGGCCTAACTACGGCTTAAATAGAAGT	1998	284	0.685865	47.5121	-4.40648
TTTACCTGGTGGCCTAACTACGGCTAAAATAGAAGG	23	181	1.13	47.7809	-6.29841
TTTAACTGGTGGCCTAACTACGGCTAAACTAGAAGT	245	120	0.917063	48.1345	-4.71845
TTTCAATGGTGGCCTAACTACGGCTAAGATAGAAGT	15	47	1.16486	48.1649	-3.86034
TTGAAATGGTGGCCTAACTACGGCTATACTAGAAGT	2058	1027	0.952623	48.4609	-6.82504
TTTAAATGGTGGCCTAACTACGGCTTAGATAGAAGA	69	4	0.864136	48.9604	-3.64547
TTGAACTGGTGGCCTAACTACGGCTAAAATAGAAGT	321	277	1.01255	49.2336	-5.96702
TTTACATGGTGGCCTAACTACGGCTTTACTAGAAGT	7777	1683	0.908083	49.8787	-5.59589
TTTCAATGGTGGCCTAACTACGGCTTAACTAGAAGG	264	88	0.958053	50.2717	-2.78108
TTGAAATGGTGGCCTAACTACGGCTAAACTAGAAGT	470	328	1.01906	50.8548	-6.63459
TTTCCCTGGTGGCCTAACTACGGCTATAATAGAAGA	51	1255	1.19518	51.5096	-5.14319
TTTACATGGTGGCCTAACTACGGCTTAACTAGAAGG	164	50	0.917063	52.2146	-5.40543
TTTCCCTGGTGGCCTAACTACGGCTATACTAGAAGG	12	212	1.26838	53.2322	-4.84191
TTGCACTGGTGGCCTAACTACGGCTTTAATAGAAGT	2239	2836	0.831484	53.4471	-3.25126
TTTACCTGGTGGCCTAACTACGGCTATAATAGAAGC	84	126	0.906578	54.7285	-6.48886
TTTAAATGGTGGCCTAACTACGGCTATGCTAGAAGC	5	1	1.16486	54.9663	-5.09519
TTTACATGGTGGCCTAACTACGGCTTTACTAGAAGG	908	346	0.924551	55.9165	-5.59589
TTTACATGGTGGCCTAACTACGGCTTAACTAGAAGC	181	15	0.769858	57.2805	-5.40543
TTGCAATGGTGGCCTAACTACGGCTATAATAGAAGC	167	330	1.14615	57.3718	-5.78064
TTTCCATGGTGGCCTAACTACGGCTATAATAGAAGT	1205	5189	1.12358	57.9394	-6.11203
TTTAAATGGTGGCCTAACTACGGCTTAAATAGAAGG	6502	3163	0.872345	58.0295	-4.42803
TTTACCTGGTGGCCTAACTACGGCTAAAATAGAAGA	54	467	1.07538	59.6074	-6.29841
TTTCCCTGGTGGCCTAACTACGGCTATAATAGAAGT	301	3280	1.14093	61.0222	-5.14319
TTTACATGGTGGCCTAACTACGGCTTTGATAGAAGG	25	23	0.96996	61.7574	-5.11461
TTGAAATGGTGGCCTAACTACGGCTTAACTAGAAGT	3091	410	0.746816	63.3618	-5.07405
TTGAAATGGTGGCCTAACTACGGCTTTAATAGAAGA	16270	9131	0.791554	63.8618	-5.56578
TTGCAATGGTGGCCTAACTACGGCTATAATAGAAGT	1282	1643	1.05792	64.9001	-5.78064
TTGAAATGGTGGCCTAACTACGGCTATACTAGAAGG	230	123	0.92846	66.3096	-6.82504
TTGAACTGGTGGCCTAACTACGGCTAAACTAGAAGG	7	1	1.16486	68.3952	-5.66574
TTTAAATGGTGGCCTAACTACGGCTTTAATAGAAGG	36223	16037	0.903773	68.9636	-4.61848
TTGCAATGGTGGCCTAACTACGGCTTTACTAGAAGG	280	105	0.879444	69.455	-3.91883
TTGCACTGGTGGCCTAACTACGGCTAAAATAGAAGT	74	37	0.890798	71.4926	-4.62135
TTGACCTGGTGGCCTAACTACGGCTAAAATAGAAGT	71	62	0.995203	72.2744	-7.2457
TTGAACTGGTGGCCTAACTACGGCTTAACTAGAAGC	56	0	1.10465	72.7966	-4.10521
TTTCCATGGTGGCCTAACTACGGCTATAATAGAAGG	143	1118	1.07709	73.9368	-6.11203
TTTACATGGTGGCCTAACTACGGCTTTGATAGAAGA	62	43	0.934549	73.9706	-5.11461
TTGCCATGGTGGCCTAACTACGGCTTTAATAGAAGA	523	218	0.769858	74.2287	-5.49878
TTTCAATGGTGGCCTAACTACGGCTATAATAGAAGT	6158	33837	1.11137	74.5258	-4.83335
TTTCCATGGTGGCCTAACTACGGCTATACTAGAAGT	317	2229	1.19805	74.6021	-5.81075
TTTCCATGGTGGCCTAACTACGGCTATAATAGAAGC	158	604	1.07801	75.1939	-6.11203
TTGACATGGTGGCCTAACTACGGCTTTACTAGAAGG	229	244	1.02994	75.2356	-6.54318
TTGCCCTGGTGGCCTAACTACGGCTTTAATAGAAGT	641	348	0.650412	75.3435	-4.52994
TTTAAATGGTGGCCTAACTACGGCTAAACTAGAAGT	1853	2338	0.976416	75.6059	-5.68729
TTGCAATGGTGGCCTAACTACGGCTTAGATAGAAGT	17	21	1.05616	75.8809	-3.2471
TTGAAATGGTGGCCTAACTACGGCTATACTAGAAGA	468	1012	0.929162	78.2979	-6.82504
TTTCAATGGTGGCCTAACTACGGCTATAATAGAAGC	757	5941	1.1217	78.7068	-4.83335
TTTCACTGGTGGCCTAACTACGGCTATACTAGAAGC	25	338	1.11033	79.945	-3.56323
TTTACCTGGTGGCCTAACTACGGCTAAACTAGAAGT	61	175	1.08874	80.9414	-5.99713
TTTAAATGGTGGCCTAACTACGGCTATGCTAGAAGA	12	22	1.03777	81.5131	-5.09519
TTGACATGGTGGCCTAACTACGGCTTTACTAGAAGC	213	488	1.10987	82.3318	-6.54318
TTTCAATGGTGGCCTAACTACGGCTAAACTAGAAGC	43	168	1.09763	83.0364	-4.34162
TTGACCTGGTGGCCTAACTACGGCTTTAATAGAAGT	2073	17600	1.07584	83.4341	-5.87562
TTGAAATGGTGGCCTAACTACGGCTTTAATAGAAGC	7952	11212	0.783305	83.4523	-5.56578
TTGCCATGGTGGCCTAACTACGGCTAAAATAGAAGT	85	46	0.864136	84.1699	-6.86887
TTTACATGGTGGCCTAACTACGGCTATAATAGAAGG	497	1466	1.06532	85.2891	-7.4577
TTTACCTGGTGGCCTAACTACGGCTAAAATAGAAGC	35	92	1.10133	85.5481	-6.29841
TTTCAATGGTGGCCTAACTACGGCTATAATAGAAGG	712	8974	1.09434	85.7739	-4.83335
TTGAAATGGTGGCCTAACTACGGCTTTAATAGAAGT	75321	153634	0.774378	86.4891	-5.56578
TTGAACTGGTGGCCTAACTACGGCTAAACTAGAAGA	12	241	1.11708	86.6146	-5.66574
TTTCCCTGGTGGCCTAACTACGGCTATAATAGAAGC	35	385	1.18188	88.2676	-5.14319
TTGAAATGGTGGCCTAACTACGGCTAAAATAGAAGT	2181	1702	0.902191	88.6493	-6.93586
TTGACATGGTGGCCTAACTACGGCTTTACTAGAAGT	1870	5526	1.05317	89.283	-6.54318
TTTACATGGTGGCCTAACTACGGCTAAACTAGAAGT	238	229	0.942879	89.3938	-6.96597
TTTACATGGTGGCCTAACTACGGCTATAATAGAAGT	4137	12764	1.04822	89.4564	-7.4577
TTGACCTGGTGGCCTAACTACGGCTTAACTAGAAGT	89	24	0.96996	89.8022	-5.38389
TTTAAATGGTGGCCTAACTACGGCTAAACTAGAAGA	456	674	0.996697	89.9736	-5.68729
TTTACCTGGTGGCCTAACTACGGCTATGCTAGAAGT	3	14	1.16486	91.0283	-5.40503
TTGCCATGGTGGCCTAACTACGGCTTTAATAGAAGC	252	300	0.769858	91.4032	-5.49878
TTTCCCTGGTGGCCTAACTACGGCTATAATAGAAGG	33	355	1.07709	92.5441	-5.14319
TTTACATGGTGGCCTAACTACGGCTATAATAGAAGC	534	2543	1.05818	92.9295	-7.4577
TTGAAATGGTGGCCTAACTACGGCTATAATAGAAGG	930	704	0.915919	94.4078	-7.12632
TTGCAATGGTGGCCTAACTACGGCTATACTAGAAGC	46	124	1.05885	95.0294	-5.47937
TTTCACTGGTGGCCTAACTACGGCTATAATAGAAGT	975	6368	1.09651	95.875	-3.86451
TTGACATGGTGGCCTAACTACGGCTTAACTAGAAGG	41	77	1.06478	96.0817	-6.35273
TTGACCTGGTGGCCTAACTACGGCTTAAATAGAAGT	426	2379	1.04085	96.7749	-5.68516
TTGAAATGGTGGCCTAACTACGGCTATGCTAGAAGT	13	4	0.96996	96.925	-6.04249
TTGACATGGTGGCCTAACTACGGCTTAACTAGAAGT	372	689	1.05171	97.0865	-6.35273
TTTAAATGGTGGCCTAACTACGGCTAAGATAGAAGC	4	8	1.08874	97.4752	-5.20601
TTGAAATGGTGGCCTAACTACGGCTAAACTAGAAGC	69	150	0.842218	97.4809	-6.63459
TTGCAATGGTGGCCTAACTACGGCTATAATAGAAGA	284	1025	1.04365	97.5055	-5.78064
TTGAAATGGTGGCCTAACTACGGCTAAAATAGAAGC	284	271	0.948131	97.9554	-6.93586
TTGACCTGGTGGCCTAACTACGGCTTTAATAGAAGA	451	2433	1.06043	99.1175	-5.87562
TTTACATGGTGGCCTAACTACGGCTATACTAGAAGG	110	351	1.04216	99.9678	-7.15642
TTGACATGGTGGCCTAACTACGGCTTTACTAGAAGA	381	1779	1.08634	100.802	-6.54318
TTTCACTGGTGGCCTAACTACGGCTATAATAGAAGC	111	1029	1.16315	101.154	-3.86451
TTTAAATGGTGGCCTAACTACGGCTAAGATAGAAGG	10	33	1.0176	102.217	-5.20601
TTTCCATGGTGGCCTAACTACGGCTATAATAGAAGA	267	6116	1.08307	102.583	-6.11203
TTTAAATGGTGGCCTAACTACGGCTATGATAGAAGA	53	257	0.906578	102.812	-5.39647
TTTAACTGGTGGCCTAACTACGGCTATAATAGAAGT	4301	44560	1.09233	103.046	-5.21018
TTTACATGGTGGCCTAACTACGGCTAAGCTAGAAGT	3	0	1.26838	103.398	-6.18342
TTGCAATGGTGGCCTAACTACGGCTATACTAGAAGT	372	677	1.02537	103.631	-5.47937
TTTCCCTGGTGGCCTAACTACGGCTAAAATAGAAGT	90	1640	1.08874	103.734	-4.95273
TTGACCTGGTGGCCTAACTACGGCTTTAATAGAAGC	223	868	1.09005	103.939	-5.87562
TTGACCTGGTGGCCTAACTACGGCTTAAATAGAAGC	43	290	1.05067	105.33	-5.68516
TTTCAATGGTGGCCTAACTACGGCTATACTAGAAGT	1722	34228	1.12588	105.482	-4.53207
TTGAAATGGTGGCCTAACTACGGCTAAAATAGAAGA	488	1368	0.922729	105.889	-6.93586
TTGCACTGGTGGCCTAACTACGGCTAAACTAGAAGT	18	13	0.864136	107.127	-4.32007
TTTCACTGGTGGCCTAACTACGGCTATAATAGAAGG	124	1320	1.06611	107.914	-3.86451
TTTCCATGGTGGCCTAACTACGGCTATACTAGAAGA	82	2339	1.13695	108.473	-5.81075
TTTAACTGGTGGCCTAACTACGGCTATAATAGAAGG	494	4989	1.11513	108.55	-5.21018
TTTCAATGGTGGCCTAACTACGGCTAAACTAGAAGA	80	241	0.940929	108.584	-4.34162
TTTCAATGGTGGCCTAACTACGGCTATACTAGAAGC	206	14609	1.1402	109.607	-4.53207
TTTCCATGGTGGCCTAACTACGGCTATACTAGAAGG	25	338	1.16486	110.324	-5.81075
TTTCAATGGTGGCCTAACTACGGCTATACTAGAAGG	193	1321	1.08746	110.441	-4.53207
TTTCAATGGTGGCCTAACTACGGCTATAATAGAAGA	1485	29613	1.10393	111.125	-4.83335
TTTAACTGGTGGCCTAACTACGGCTAAAATAGAAGC	160	485	0.92846	111.52	-5.01973
TTTACATGGTGGCCTAACTACGGCTATACTAGAAGT	1139	4775	1.05242	111.732	-7.15642
TTGCAATGGTGGCCTAACTACGGCTAAAATAGAAGG	51	214	1.07842	111.93	-5.59019
TTTACATGGTGGCCTAACTACGGCTTAGATAGAAGT	48	86	0.984129	111.984	-4.92415
TTGACCTGGTGGCCTAACTACGGCTTTAATAGAAGG	245	802	1.05485	112.314	-5.87562
TTGACCTGGTGGCCTAACTACGGCTTAAATAGAAGA	95	706	1.01922	112.42	-5.68516
TTTACATGGTGGCCTAACTACGGCTATAATAGAAGA	945	7139	1.049	112.874	-7.4577
TTTAAATGGTGGCCTAACTACGGCTATAATAGAAGT	32960	305304	1.0779	113.273	-6.17902
TTGCACTGGTGGCCTAACTACGGCTAAACTAGAAGA	2	1	1.16486	115.44	-4.32007
TTTCCCTGGTGGCCTAACTACGGCTATACTAGAAGT	90	1812	1.12577	115.553	-4.84191
TTGCACTGGTGGCCTAACTACGGCTTAAATAGAAGA	84	4	0.719552	116.028	-3.06081
TTGCAATGGTGGCCTAACTACGGCTAAAATAGAAGA	98	688	1.07225	117.433	-5.59019
TTTCACTGGTGGCCTAACTACGGCTATAATAGAAGA	234	7224	1.08774	118.824	-3.86451
TTGACATGGTGGCCTAACTACGGCTTAGATAGAAGT	15	3	0.96996	119.689	-5.87145
TTTAACTGGTGGCCTAACTACGGCTTAAATAGAAGC	833	135	0.745344	120.336	-3.45919
TTGCAATGGTGGCCTAACTACGGCTAAAATAGAAGC	58	197	1.03777	120.605	-5.59019
TTTACATGGTGGCCTAACTACGGCTAAGATAGAAGT	7	7	1.05616	120.856	-6.48469
TTTACATGGTGGCCTAACTACGGCTATACTAGAAGC	150	593	1.04432	121.127	-7.15642
TTGACATGGTGGCCTAACTACGGCTTAACTAGAAGA	92	762	1.05092	121.833	-6.35273
TTGACATGGTGGCCTAACTACGGCTTTGATAGAAGT	66	204	0.787183	121.856	-6.06191
TTTCACTGGTGGCCTAACTACGGCTATACTAGAAGT	280	3470	1.15561	122.933	-3.56323
TTGCCATGGTGGCCTAACTACGGCTAAAATAGAAGC	11	12	0.96996	123.914	-6.86887
TTTAAATGGTGGCCTAACTACGGCTATAATAGAAGC	4119	70662	1.08507	124.927	-6.17902
TTTCAATGGTGGCCTAACTACGGCTATACTAGAAGA	495	61357	1.07211	125.489	-4.53207
TTTCCATGGTGGCCTAACTACGGCTATACTAGAAGC	36	405	1.06308	126.144	-5.81075
TTGCAATGGTGGCCTAACTACGGCTATACTAGAAGG	23	54	0.987143	126.951	-5.47937
TTGCAATGGTGGCCTAACTACGGCTAAAATAGAAGT	396	1066	1.03777	127.05	-5.59019
TTTCCCTGGTGGCCTAACTACGGCTAAACTAGAAGT	10	317	0.906578	127.349	-4.65146
TTGCAATGGTGGCCTAACTACGGCTATGATAGAAGT	15	8	0.96996	127.598	-4.99809
TTGAAATGGTGGCCTAACTACGGCTTAAATAGAAGG	1661	4325	0.807669	128.07	-5.37532
TTTACATGGTGGCCTAACTACGGCTATACTAGAAGA	241	4373	1.07688	128.103	-7.15642
TTGCAATGGTGGCCTAACTACGGCTATACTAGAAGA	69	710	1.03777	128.137	-5.47937
TTTAACTGGTGGCCTAACTACGGCTATAATAGAAGA	924	15437	1.1056	131.569	-5.21018
TTGACCTGGTGGCCTAACTACGGCTTAAATAGAAGG	43	204	1.08071	131.607	-5.68516
TTGAACTGGTGGCCTAACTACGGCTATACTAGAAGA	61	156	0.769858	131.851	-5.8562
TTGAAATGGTGGCCTAACTACGGCTAAGCTAGAAGA	1	13	1.26838	132.956	-5.85203
TTGCAATGGTGGCCTAACTACGGCTTAAATAGAAGA	530	1234	0.842685	133.104	-4.02965
TTGAAATGGTGGCCTAACTACGGCTTTGATAGAAGG	35	16	0.864136	133.447	-4.78322
TTTACATGGTGGCCTAACTACGGCTTAAATAGAAGA	1677	4851	0.874332	134.326	-5.70671
TTTAAATGGTGGCCTAACTACGGCTATAATAGAAGG	3731	37241	1.04929	134.662	-6.17902
TTTAACTGGTGGCCTAACTACGGCTATACTAGAAGA	238	6862	1.0836	135.307	-4.9089
TTTAACTGGTGGCCTAACTACGGCTATGATAGAAGT	22	199	0.934549	135.977	-4.42763
TTTCACTGGTGGCCTAACTACGGCTAAAATAGAAGA	56	2645	1.02402	137.419	-3.67405
TTGAACTGGTGGCCTAACTACGGCTAAAATAGAAGC	44	116	0.990406	137.634	-5.96702
TTTAACTGGTGGCCTAACTACGGCTATAATAGAAGC	497	4669	1.0865	139.417	-5.21018
TTGCACTGGTGGCCTAACTACGGCTTAAATAGAAGG	46	182	0.883583	139.557	-3.06081
TTTAAATGGTGGCCTAACTACGGCTAAGATAGAAGT	72	191	0.948612	139.848	-5.20601
TTGAAATGGTGGCCTAACTACGGCTAAAATAGAAGG	262	403	0.864136	141.156	-6.93586
TTTAAATGGTGGCCTAACTACGGCTATGATAGAAGC	28	138	0.883583	143.125	-5.39647
TTTCACTGGTGGCCTAACTACGGCTATACTAGAAGG	20	324	1.00671	145.212	-3.56323
TTTCAATGGTGGCCTAACTACGGCTATGATAGAAGG	4	66	1.05616	146.193	-4.05079
TTTAACTGGTGGCCTAACTACGGCTATACTAGAAGG	112	1499	1.04059	148.151	-4.9089
TTGCCATGGTGGCCTAACTACGGCTTAAATAGAAGT	476	155	0.593784	148.866	-5.30833
TTTCCATGGTGGCCTAACTACGGCTAAAATAGAAGT	315	5110	1.06466	149.242	-5.92157
TTTCCATGGTGGCCTAACTACGGCTAAAATAGAAGC	66	12797	1.06012	149.644	-5.92157
TTTAAATGGTGGCCTAACTACGGCTATAATAGAAGA	7731	251159	1.07595	150.663	-6.17902
TTTAACTGGTGGCCTAACTACGGCTATACTAGAAGT	1066	23622	1.09759	152.499	-4.9089
TTTCACTGGTGGCCTAACTACGGCTAAAATAGAAGC	28	175	0.896879	157.821	-3.67405
TTTAAATGGTGGCCTAACTACGGCTAAGATAGAAGA	12	57	0.948612	159.089	-5.20601
TTTACATGGTGGCCTAACTACGGCTATGATAGAAGT	23	116	0.96996	163.914	-6.67515
TTTAACTGGTGGCCTAACTACGGCTAAGATAGAAGT	6	30	0.906578	164.777	-4.23717
TTTAAATGGTGGCCTAACTACGGCTATACTAGAAGG	865	13955	1.04257	165.139	-5.87774
TTGAAATGGTGGCCTAACTACGGCTATGATAGAAGT	58	44	0.787183	165.258	-6.34376
TTTCCATGGTGGCCTAACTACGGCTAAAATAGAAGG	30	1091	1.02484	166.579	-5.92157
TTTACATGGTGGCCTAACTACGGCTATGATAGAAGC	4	4	0.96996	167.75	-6.67515
TTTAAATGGTGGCCTAACTACGGCTATACTAGAAGC	1048	13152	1.09627	168.431	-5.87774
TTGACCTGGTGGCCTAACTACGGCTTTACTAGAAGT	427	371	0.755631	170.933	-5.57434
TTTAAATGGTGGCCTAACTACGGCTATACTAGAAGT	8676	159525	1.07451	171.514	-5.87774
TTTCAATGGTGGCCTAACTACGGCTAAAATAGAAGT	1693	44954	1.05656	173.199	-4.64289
TTTAACTGGTGGCCTAACTACGGCTATACTAGAAGC	145	2417	1.11371	173.348	-4.9089
TTGCAATGGTGGCCTAACTACGGCTTTAATAGAAGC	1373	22775	1.04495	175.535	-4.2201
TTGCAATGGTGGCCTAACTACGGCTTAAATAGAAGC	276	946	0.926916	176.496	-4.02965
TTTCCATGGTGGCCTAACTACGGCTAAACTAGAAGT	66	840	1.08997	180.189	-5.6203
TTTCCATGGTGGCCTAACTACGGCTAAAATAGAAGA	66	7086	0.997818	181.511	-5.92157
TTTCCATGGTGGCCTAACTACGGCTAAACTAGAAGC	6	93	0.934549	182.86	-5.6203
TTTCAATGGTGGCCTAACTACGGCTAAAATAGAAGC	280	17057	1.07915	183.005	-4.64289
TTTCAATGGTGGCCTAACTACGGCTATGATAGAAGT	33	522	1.10298	183.24	-4.05079
TTTCACTGGTGGCCTAACTACGGCTATACTAGAAGA	67	2258	1.13808	183.589	-3.56323
TTTACATGGTGGCCTAACTACGGCTAAAATAGAAGC	155	1240	0.993562	185.383	-7.26725
TTTACATGGTGGCCTAACTACGGCTAAAATAGAAGG	120	1413	1.02846	185.488	-7.26725
TTTACATGGTGGCCTAACTACGGCTAAAATAGAAGT	1114	7149	0.999538	189.63	-7.26725
TTGCCATGGTGGCCTAACTACGGCTTAAATAGAAGG	58	235	0.719552	190.218	-5.30833
TTGCAATGGTGGCCTAACTACGGCTAAACTAGAAGG	5	3	0.864136	192.943	-5.28891
TTTCACTGGTGGCCTAACTACGGCTAAAATAGAAGG	30	1181	1.05515	193.4	-3.67405
TTTACATGGTGGCCTAACTACGGCTATGATAGAAGG	3	15	1.03777	196.401	-6.67515
TTTCAATGGTGGCCTAACTACGGCTAAAATAGAAGG	202	4876	1.07516	196.649	-4.64289
TTTAAATGGTGGCCTAACTACGGCTATACTAGAAGA	2001	123979	1.08077	197.992	-5.87774
TTTCACTGGTGGCCTAACTACGGCTAAAATAGAAGT	285	6762	1.05406	199.256	-3.67405
TTGCAATGGTGGCCTAACTACGGCTTTAATAGAAGG	1565	30596	1.01522	200.638	-4.2201
TTGCAATGGTGGCCTAACTACGGCTTTAATAGAAGT	12532	137041	1.03043	201.087	-4.2201
TTGACCTGGTGGCCTAACTACGGCTTTACTAGAAGG	49	170	0.857138	202.95	-5.57434
TTTCAATGGTGGCCTAACTACGGCTAAACTAGAAGT	376	3708	0.986061	204.592	-4.34162
TTGAAATGGTGGCCTAACTACGGCTAAACTAGAAGG	46	51	0.7013	206.764	-6.63459
TTGCAATGGTGGCCTAACTACGGCTTAAATAGAAGT	2562	49964	0.993607	207.298	-4.02965
TTGCAATGGTGGCCTAACTACGGCTTAAATAGAAGG	272	2186	1.01208	211.127	-4.02965
TTTCAATGGTGGCCTAACTACGGCTAAAATAGAAGA	485	70524	1.0754	211.301	-4.64289
TTGCCATGGTGGCCTAACTACGGCTTTAATAGAAGG	313	2643	0.94933	211.881	-5.49878
TTTACATGGTGGCCTAACTACGGCTAAAATAGAAGA	247	4492	0.978231	216.77	-7.26725
TTTACATGGTGGCCTAACTACGGCTTAAATAGAAGG	870	10437	0.995659	219.676	-5.70671
TTTACATGGTGGCCTAACTACGGCTTTAATAGAAGC	4290	122264	1.01594	221.307	-5.89716
TTTACATGGTGGCCTAACTACGGCTTTAATAGAAGG	4724	77706	1.01626	222.242	-5.89716
TTGCCATGGTGGCCTAACTACGGCTTTAATAGAAGT	2511	13759	0.813114	222.912	-5.49878
TTTACATGGTGGCCTAACTACGGCTTAAATAGAAGC	878	4348	0.847213	223.345	-5.70671
TTGCAATGGTGGCCTAACTACGGCTTTAATAGAAGA	2775	37434	0.952406	225.051	-4.2201
TTTCCCTGGTGGCCTAACTACGGCTAAAATAGAAGG	6	405	1.09513	227.14	-4.95273
TTGCACTGGTGGCCTAACTACGGCTTTAATAGAAGG	259	2086	0.993668	232.192	-3.25126
TTTACATGGTGGCCTAACTACGGCTTTAATAGAAGA	8600	172601	0.94857	244.583	-5.89716
TTTACATGGTGGCCTAACTACGGCTTTAATAGAAGT	39768	1077283	1.00458	244.594	-5.89716
TTTAACTGGTGGCCTAACTACGGCTAAAATAGAAGA	267	5706	0.95354	248.154	-5.01973
TTTACATGGTGGCCTAACTACGGCTAAACTAGAAGG	17	35	0.872408	249.9	-6.96597
TTTACATGGTGGCCTAACTACGGCTTAAATAGAAGT	7796	122871	0.927459	265.678	-5.70671
TTGAAATGGTGGCCTAACTACGGCTAAGCTAGAAGT	4	1	1.03777	270.432	-5.85203
TTTCAATGGTGGCCTAACTACGGCTAAACTAGAAGG	30	705	1.06446	271.565	-4.34162
TTTAACTGGTGGCCTAACTACGGCTAAAATAGAAGG	115	3776	1.01926	278.963	-5.01973
TTTCCATGGTGGCCTAACTACGGCTATGATAGAAGC	2	7	1.12577	280.53	-5.32947
TTTAAATGGTGGCCTAACTACGGCTAAAATAGAAGT	9222	274536	1.00099	289.397	-5.98857
TTTAACTGGTGGCCTAACTACGGCTAAAATAGAAGT	1062	27873	0.991071	290.491	-5.01973
TTTAAATGGTGGCCTAACTACGGCTAAACTAGAAGG	217	2756	0.878612	293.936	-5.68729
TTTAAATGGTGGCCTAACTACGGCTAAAATAGAAGG	1022	52893	1.00485	294.48	-5.98857
TTTAAATGGTGGCCTAACTACGGCTATGATAGAAGT	213	3953	0.843807	300.489	-5.39647
TTTCAATGGTGGCCTAACTACGGCTATGATAGAAGA	4	86	0.924551	304.189	-4.05079
TTGAAATGGTGGCCTAACTACGGCTTTAATAGAAGG	9147	93626	0.9019	314.655	-5.56578
TTTAAATGGTGGCCTAACTACGGCTAAAATAGAAGC	1154	9537	0.966156	315.102	-5.98857
TTGCAATGGTGGCCTAACTACGGCTATGATAGAAGC	1	1	0.864136	317.342	-4.99809
TTTCAATGGTGGCCTAACTACGGCTATGATAGAAGC	5	63	1.05462	318.04	-4.05079
TTTAAATGGTGGCCTAACTACGGCTAAAATAGAAGA	2171	118952	0.981829	319.056	-5.98857
TTGCACTGGTGGCCTAACTACGGCTAAACTAGAAGC	1	1	0.995203	396.427	-4.32007
TTTAAATGGTGGCCTAACTACGGCTATGATAGAAGG	15	254	0.92988	416.225	-5.39647
TTGAAGTGGTGGCCTAACTACGGCTACACTAGAAGA	48	7976	0.906148	523.322	-5.73362
TTTCCATGGTGGCCTAACTACGGCTAAGATAGAAGT	1	7	1.04026	683.436	-5.13902
